# Supplementary material for: Visual and Physical Degradation of the Black and White Mosaic of a Roman Domus under Palazzo Valentini in Rome: A Preliminary Study
Source: Molecules. 2022 Nov 11;27(22):7765. doi: 10.3390/molecules27227765 (PMC9699458; doi:10.3390/molecules27227765)
Supplement: Supplementary file 1 [file molecules-27-07765-s001.zip]

Archive with 1 entries (1 files):
- molecules-1970547-supplementary.pdf
